# Supplementary material for: Regulation of alternative polyadenylation by Nkx2-5 and Xrn2 during mouse heart development
Source: eLife. 2016 Jun 22;5:e16030. doi: 10.7554/eLife.16030 (PMC4982761; doi:10.7554/eLife.16030)
Supplement: Figure 1—source data 1. — (A) Overlap of peaks between Nkx2-5, Tbx5, and Gata4 ChIPseq data in this study. (B) Overlap of Nkx2-5 peaks among E12.5 hearts (this study), HL1 cells with BirA-fused Nkx2-5 (HL1_BirA) (He et al., 2011), and Adult hearts (van den Boogaard et al., 2012). (C) Overlap of Tbx5 between E12.5 hearts (this study) and HL1 cells with BirA-fused Tbx5 (HL1_BirA) (He et al., 2011). (D) Overlap of Gata4 peaks between native ChIPseq in this study and previousely published crosslink ChIPseq (He et al., 2014). DOI: http://dx.doi.org/10.7554/eLife.16030.004 [file elife-16030-fig1-data1.xlsx]

## Sheet: Sheet1
A
Gata4	Nkx2-5	Tbx5	Peaks	Name
		X	27959	Tbx5
	X		46110	Nkx2-5
	X	X	62061	Nkx2-5|Tbx5
X			473	Gata4
X		X	19	Gata4|Tbx5
X	X		33	Gata4|Nkx2-5
X	X	X	629	Gata4|Nkx2-5|Tbx5
B
E12.5	HL1_BirA	Adult	Peaks	Name
		X	13527	Adult (van den Boogaard et al. JCI)
	X		85151	HL1_BirA (He et al. PNAS)
	X	X	5322	Adult|HL1_BirA
X			90399	E12.5(This study)
X		X	3826	E12.5|Adult
X	X		14357	E12.5|HL1_BirA
X	X	X	6212	E12.5|HL1_BirA|Adult
C
E12.5	HL1_BirA	Peaks	Name
	X	112672	HL1_BirA
X		76142	E12.5
X	X	21755	E12.5|HL1_BirA
D
Gata4_ChIP_exp1(He et al.)	Gata4_ChIP_exp2(He et al.)	Gata4(This study)	Peaks	Name
		X	828	Gata4(This study)
	X		62170	Gata4_ChIP_exp2(He et al.)
	X	X	43	Gata4_ChIP_exp2|Gata4
X			197982	Gata4_ChIP_exp1(He et al.)
X		X	133	Gata4_ChIP_exp1|Gata4
X	X		20133	Gata4_ChIP_exp1|Gata4_ChIP_exp2
X	X	X	160	Gata4_ChIP_exp1|Gata4_ChIP_exp2|Gata4
